# Supplementary material for: CRISPR guides induce gene silencing in plants in the absence of Cas
Source: Genome Biol. 2022 Jan 3;23:6. doi: 10.1186/s13059-021-02586-7 (PMC8722000; doi:10.1186/s13059-021-02586-7)
Supplement: Supplementary file 2 — Additional file 2: Table S1. Plasmids and gene sequences.Table S2. Backbones for cloning and expression of crRNA. Table S3. crRNA sequences for targeting of TuMV. Table S4. crRNA sequences for targeting of Nicotiana benthamiana PDS. Table S5. crRNA sequences for targeting of tomato PDS. Table S6. Oligo sequences used in this study. Table S7. Probe sequences for Nano-counting. Table S8. crRNA sequences for targeting of Arabidopsis TTG1. [file 13059_2021_2586_MOESM2_ESM.xlsx]

## Sheet: AdditionalFile2
ADDITIONAL FILE 2
CRISPR guides induce gene silencing in plants in the absence of Cas
Veerendra Kumar Sharma 1, Sandeep Marla 1, Wenguang Zheng1, Divya Mishra 1, Jun Huang 1, Wei Zhang1, Geoffrey Preston Morris 2, David Edward Cook1*
1 Department of Plant Pathology, Kansas State University, Manhattan KS, USA
2 Department of Soil and Crop Science, Colorado State University, Fort Collins CO, USA
*Correspondence (decook@ksu.edu)
Table S1. Plasmids and gene sequences
Table S2. Backbones for cloning and expression of crRNA
Table S3. crRNA sequences for targeting of TuMV
Table S4. crRNA sequences for targeting of Nicotiana benthamiana PDS
Table S5. crRNA sequences for targeting of tomato PDS
Table S6. Oligo sequences used in this study
Table S7. Probe sequences for Nano-counting
Table S8. crRNA sequences for targeting of Arabidopsis TTG1

## Sheet: Table S1
Table S1: Plasmids and gene sequences
Name of sequence	Sequence (5’-3’)
3x-HA-LbuCas13a	ATGTACCCGTATGACGTGCCGGATTATGCGTACCCGTACGACGTTCCGGACTATGCGTACCCGTATGATGTTCCGGATTATGCGAAAGTGACCAAGGTTGGTGGCATCAGCCACAAGAAATACACCAGCGAAGGTCGTCTGGTTAAAAGCGAGAGCGAGGAAAACCGTACCGACGAGCGTCTGAGCGCGCTGCTGAACATGCGTCTGGATATGTACATTAAGAACCCGAGCAGCACCGAAACCAAAGAGAACCAGAAGCGTATCGGTAAACTGAAGAAATTCTTTAGCAACAAAATGGTGTATCTGAAGGACAACACCCTGAGCCTGAAAAACGGCAAGAAAGAAAACATTGACCGTGAATACAGCGAGACCGATATCCTGGAGAGCGACGTGCGTGAT…
3X-FLAG-tagged LbaCas13a	ATGGACTACAAGGACCACGACGGTGACTACAAGGACCACGACATCGACTACAAGGACGACGACGACAAGAAAATCAGTAAAGTTCGTGAGGAAAATCGAGGTGCCAAGCTTACCGTTAACGCTAAAACTGCAGTCGTTTCCGAGAACAGATCACAGGAGGGCATTTTATACAACGATCCCTCTAGATATGGGAAAAGTAGGAAAAACGACGAGGACAGAGACAGGTACATTGAGTCAAGGCTGAAGAGTAGTGGAAAATTATATAGAATTTTCAATGAGGACAAAAATAAGAGAGAAACTGACGAACTCCAATGGTTTTTGAGCGAAATTGTGAAAAAGATCAACCGTCGTAACGGCCTTGTTCTTAGTGACATGCTTTCAGTGGATGATCGTGCTTTC…
Nicotiana benthamiana PDS cDNA	ATGCCCCAAATTGGACTTGTTTCTGCCGTTAATTTGAGAGTCCAAGGTAATTCAGCTTATCTTTGGAGCTCGAGGTCTTCGTTGGGAACTGAAAGTCAAGATGTTTGCTTGCAAAGGAATTTGTTATGTTTTGGTAGTAGCGACTCCATGGGGCATAAGTTAAGGATTCGTACTCCAAGTGCCACGACCCGAAGATTGACAAAGGACTTTAATCCTTTAAAGGTAGTCTGCATTGATTATCCAAGACCAGAGCTAGACAATACAGTTAACTATTTGGAGGCGGCGTTATTATCATCATCGTTTCGTACTTCCTCACGCCCAACTAAACCATTGGAGATTGTTATTGCTGGTGCAGGTTTGGGTGGTTTGTCTACAGCAAAATATCTGGCAGATGCTGGT…
Solanum lycopersicum PDS cDNA	ATGCCTCAAATTGGACTTGTTTCTGCTGTTAACTTGAGAGTCCAAGGTAGTTCAGCTTATCTTTGGAGCTCGAGGTCGTCTTCTTTGGGAACTGAAAGTCGAGATGGTTGCTTGCAAAGGAATTCGTTATGTTTTGCTGGTAGCGAATCAATGGGTCATAAGTTAAAGATTCGTACTCCCCATGCCACGACCAGAAGATTGGTTAAGGACTTGGGGCCTTTAAAGGTCGTATGCATTGATTATCCAAGACCAGAGCTGGACAATACAGTTAACTATTTGGAGGCTGCATTTTTATCATCAACGTTCCGTGCTTCTCCGCGCCCAACTAAACCATTGGAGATTGTTATTGCTGGTGCAGGTTTGGGTGGTTTGTCTACAGCAAAATATTTGGCAGATGCT…
Arabidopsis TTG1 cDNA	ATGGATAATTCAGCTCCAGATTCGTTATCCAGATCGGAAACCGCCGTCACATACGACTCACCATATCCACTCTACGCCATGGCTTTCTCTTCTCTCCGCTCATCCTCCGGTCACAGAATCGCCGTCGGAAGCTTCCTCGAAGATTACAACAACCGCATCGACATTCTCTCTTTCGATTCCGATTCAATGACCGTTAAGCCTCTCCCGAATCTCTCCTTCGAGCATCCTTATCCTCCAACAAAGCTAATGTTCAGTCCTCCTTCTCTCCGTCGTCCTTCCTCCGGAGATCTCCTCGCTTCCTCCGGCGATTTCCTCCGTCTTTGGGAAATTAACGAAGATTCATCAACCGTCGAGCCAATCTCGGTTCTCAACAACAGCAAAACGAGCGAGTTTTGTGCG…
PDS-hairpin	GCTGGAATTCTAGTATACTAAACCAATGGACTTTGCATGCCGATTGTGGAACATATTGAGTCAAAAGGTGGCCAAGTCAGACTAAACTCACGAATAAAAAAGATCGAGCTGAATGAGGATGGAAGTGTCAAATGTTTTATACTGAATAATGGCAGTACAATTAAAGGAGATGCTTTTGTGTTTGCCACTCCAGTGGATATCTTGAAGCTTCTTTTGCCTGAAGACTGGAAAGAGATCCCATATTTCCAAAAGTTGGAGAAGCTAGTGGGAGTTCCTGTGATAAATGTCCATATATGGTTTGACAGAAAACTGAAGAACACATCTGATAATCTGCTCTTCAGCAGAAGCCCGTTGCTCAGTGTGTACGCTGACATGTCTGTTACATGTAAGGAATATTAC…
pGWB413	TTTCACGCCCTTTTAAATATCCGATTATTCTAATAAACGCTCTTTTCTCTTAGGTTTACCCGCCAATATATCCTGTCAAACACTGATAGTTTAAACTGAAGGCGGGAAACGACAATCTGATCCAAGCTCAAGCTGCTCTAGCATTCGCCATTCAGGCTGCGCAACTGTTGGGAAGGGCGATCGGTGCGGGCCTCTTCGCTATTACGCCAGCTGGCGAAAGGGGGATGTGCTGCAAGGCGATTAAGTTGGGTAACGCCAGGGTTTTCCCAGTCACGACGTTGTAAAACGACGGCCAGTGCCAAGCTTGCATGCCTGCAGGTCGACTCTAGAGTTATCAACAAGTTTGTACAAAAAAGCTGAACGAGAAACGTAAAATGATATAAATATCAATATATTAAA…
pTRV1	ATAAAACATTTCAATCCTTTGAACGCGGTAGAACGTGCTAATTGGATTTTGGTGAGAACGCGGTAGAACGTACTTATCACCTACAGTTTTATTTTGTTTTTCTTTTTGGTTTAATCTATCCAGCTTAGTACCGAGTGGGGGAAAGTGACTGGTGTGCCTAAAACCTTTTCTTTGATACTTTGTAAAAATACATACAGATACAATGGCGAACGGTAACTTCAAGTTGTCTCAATTGCTCAATGTGGACGAGATGTCTGCTGAGCAGAGGAGTCATTTCTTTGACTTGATGCTGACTAAACCTGATTGTGAGATCGGGCAAATGATGCAAAGAGTTGTTGTTGATAAAGTCGATGACATGATTAGAGAAAGAAAGACTAAAGATCCAGTGATTGTTCATGA…
pTRV2	ATAAAACATTGCACCTATGGTGTTGCCCTGGCTGGGGTATGTCAGTGATCGCAGTAGAATGTACTAATTGACAAGTTGGAGAATACGGTAGAACGTCCTTATCCAACACAGCCTTTATCCCTCTCCCTGACGAGGTTTTTGTCAGTGTAATATTTCTTTTTGAACTATCCAGCTTAGTACCGTACGGGAAAGTGACTGGTGTGCTTATCTTTGAAATGTTACTTTGGGTTTCGGTTCTTTAGGTTAGTAAGAAAGCACTTGTCTTCTCATACAAAGGAAAACCTGAGACGTATCGCTTACGAAAGTAGCAATGAAAGAAAGGTGGTGGTTTTAATCGCTACCGCAAAAACGATGGGGTCGTTTTAATTAACTTCTCCTACGCAAGCGTCTAAACGGACG…
TuMV-GFP	AAAAAATATAAAAACTCAACATAACATACACAAAACGATTAAAGCAAACACAAATCTTTCAAAGCATTCAAGCAATCAAAGATTCTCAAATCTTTCATCGTTATCAAAGCAATCACCAACAGCAAACCAAATGGCAGCAGTTACATTCGCATCAGCTATCACCAACGCCATCACCAGCAAACCAGCACTCACCGGAATGGTGCAGTTTGGGAGTTTCCCACCAATGCCATTGCGATCCACCACCGTCACCACAGTCGCCACTTCAGTGGCGCAACCTAAACTGTACACAGTGCAGTTTGGAAGCCTTGACCCAGTAGTCGTCAAGAGTGGAGCAGGGTCCCTTGCTAAGGCAACACGCCAGCAGCCTAACGTTGAAATAGACGTTAGCCTCAGTGAAGC…
pENTR-AtU6:LbuDR:BsaI	CTTTCCTGCGTTATCCCCTGATTCTGTGGATAACCGTATTACCGCCTTTGAGTGAGCTGATACCGCTCGCCGCAGCCGAACGACCGAGCGCAGCGAGTCAGTGAGCGAGGAAGCGGAAGAGCGCCCAATACGCAAACCGCCTCTCCCCGCGCGTTGGCCGATTCATTAATGCAGCTGGCACGACAGGTTTCCCGACTGGAAAGCGGGCAGTGAGCGCAACGCAATTAATACGCGTACCGCTAGCCAGGAAGAGTTTGTAGAAACGCAAAAAGGCCATCCGTCAGGATGGCCTTCTGCTTAGTTTGATGCCTGGCAGTTTATGGCGGGCGTCCTGCCCGCCACCCTCCGGGCCGTTGCTTCACAACGTTCAAATCCGCTCCCGGCGGATTTGTCCTACTC…
pENTR-AtU6:LbaDR:BsaI	CTTTCCTGCGTTATCCCCTGATTCTGTGGATAACCGTATTACCGCCTTTGAGTGAGCTGATACCGCTCGCCGCAGCCGAACGACCGAGCGCAGCGAGTCAGTGAGCGAGGAAGCGGAAGAGCGCCCAATACGCAAACCGCCTCTCCCCGCGCGTTGGCCGATTCATTAATGCAGCTGGCACGACAGGTTTCCCGACTGGAAAGCGGGCAGTGAGCGCAACGCAATTAATACGCGTACCGCTAGCCAGGAAGAGTTTGTAGAAACGCAAAAAGGCCATCCGTCAGGATGGCCTTCTGCTTAGTTTGATGCCTGGCAGTTTATGGCGGGCGTCCTGCCCGCCACCCTCCGGGCCGTTGCTTCACAACGTTCAAATCCGCTCCCGGCGGATTTGTCCTACTC…
pCR8:PEBV:LbuDR:BsaI	AGGGCGAATTCGACCCAGCTTTCTTGTACAAAGTTGGCATTATAAAAAATAATTGCTCATCAATTTGTTGCAACGAACAGGTCACTATCAGTCAAAATAAAATCATTATTTGCCATCCAGCTGATATCCCCTATAGTGAGTCGTATTACATGGTCATAGCTGTTTCCTGGCAGCTCTGGCCCGTGTCTCAAAATCTCTGATGTTACATTGCACAAGATAAAAATATATCATCATGCCTCCTCTAGACCAGCCAGGACAGAAATGCCTCGACTTCGCTGCTGCCCAAGGTTGCCGGGTGACGCACACCGTGGAAACGGATGAAGGCACGAACCCAGTGGACATAAGCCTGTTCGGTTCGTAAGCTGTAATGCAAGTAGCGTATGCGCTCACGCAACTGGT…
Solanum lycopersicum antisense-PDS	GGCACTCAACTTTATAAACCCTGACGAACTTTCAATGCAGTGCATTTTGATCGCATTGAACAGGTTTCTTCAGGAGAAACATGGTTCAAAAATGGCCTTTTTAGATGGTAATCCTCCTGAGAGACTTTGCATGCCGATTGTTGAACACATTGAGTCAAAAGGTGGCCAAGTCAGACTGAACTCACGAATAAAAAAGATTGAGCTGAATGAGGATGGAAGTGTCAAGAGTTTTATACTGAGTGACGGTAGTGCAATCGAGGGAGATGCTTTTGTGTTTGCCGCTCCAGTGGATATTTTCAAGCTTCTATTGCCTGAAGACTGGAAAGAGATTCCATATTTCCAAAAGTTGGAGAAGTTAGTCGGAGTACCTGTGATAAATGTACATATATGGTTTGACAG…
TTG1- one arm of hairpin (197 bp)	CAGATTCGTTATCCAGATCGGAAACCGCCGTCACATACGACTCACCATATCCACTCTACGCCATGGCTTTCTCTTCTCTCCGCTCATCCTCCGGTCACAGAATCGCCGTCGGAAGCTTCCTCGAAGATTACAACAACCGCATCGACATTCTCTCTTTCGATTCCGATTCAATGACCGTTAAGCCTCTCCCGAATCTC
NbPDS antisense-PDS (371 bp)	CTGACGAGCTTTCGATGCAGTGCATTTTGATTGCTTTGAACAGATTTCTTCAGGAGAAACATGGTTCAAAAATGGCCTTTTTAGATGGTAACCCTCCTGAGAGACTTTGCATGCCGATTGTGGAACATATTGAGTCAAAAGGTGGCCAAGTCAGACTAAACTCACGAATAAAAAAGATCGAGCTGAATGAGGATGGAAGTGTCAAATGTTTTATACTGAATAATGGCAGTACAATTAAAGGAGATGCTTTTGTGTTTGCCACTCCAGTGGATATCTTGAAGCTTCTTTTGCCTGAAGACTGGAAAGAGATCCCATATTTCCAAAAGTTGGAGAAGCTAGTGGGAGTTCCTGTGATAAATGTCCATATATGG

## Sheet: Table S2
Table S2: Backbones for crRNA cloning and expression
Name of sequence	Sequence (5’-3’)	Purpose
AtU6 promoter	TGATCAAAAGTCCCACATCGATCAGGTGATATATAGCAGCTTAGTTTATATAATGATAGAGTCGACATAGCGATT	Express crRNA
PEBV promoter	AATTCGAGCATCTTGTTCTGGGGTTTCACACTATCTTTAGAGAAAGTGTTAAGTTAATTAAGTTATCTTAATTAAGAGCATAATTATACTGATTTGTCTCTCGTTGATAGAGTCTATCATTCTGTTACTAAAAATTTGACAACTCGGTTTGCTGACCTACTGGTTACTGTATCACTTACCCGAGTTAACGAG	Express crRNA using pTRV2
Lbu crRNA cloning backbone	GATTTAGACCACCCCAAAAATGAAGGGGACTAAAACAaGAGACCTTTTTTTTTTGAGACC	Cloning crRNA
Lba crRNA cloning backbone	GCTGGAGAAGATAGCCCAAGAAAGAGGGCAATAACGGTCTCGTAACTTTTTGAGACC	Cloning crRNA

## Sheet: Table S3
Table S3: crRNA sequences for targeting of TuMV
Name of crRNA	Sequence of crRNA	Purpose
UTR-crRNA	GTTTCTGCCTTTGCCTCTTACCTTTCGC	Targeting TuMV
HcPro-crRNA	CTGGGAAATCTTGTTGCGAAAGGACTTC	Targeting TuMV
Vpg-crRNA	TTGTGTTTGCTTTAATCGTTTTGTGTAT	Targeting TuMV
TuMV Array (Lba)	CGTTTCTGCCTTTGCCTCTTACCTTTCGCGCTGGAGAAGATAGCCCAAGAAAGAGGGCAATAACCTGGGAAATCTTGTTGCGAAAGGACTTCGCTGGAGAAGATAGCCCAAGAAAGAGGGCAATAACTTGTGTTTGCTTTAATCGTTTTGTGTATTT	Targeting TuMV
TuMV Array (Lbu)	GTTTCTGCCTTTGCCTCTTACCTTTCGCGATTTAGACCACCCCAAAAATGAAGGGGACTAAAACACTGGGAAATCTTGTTGCGAAAGGACTTCGATTTAGACCACCCCAAAAATGAAGGGGACTAAAACATTGTGTTTGCTTTAATCGTTTTGTGTATTT	Targeting TuMV
NS-crRNA	CCTTTCGGTACTTCGTCCACAAACACAA	Non-targeting

## Sheet: Table S4
Table S4: crRNA sequences for targeting of Nicotiana benthamiana PDS
Name of crRNA	Sequence (5’-3’)	Purpose
single-guide 1 (PDS)	GTCCAATTTGGGGCATTTTATTGAACAA	Targeting PDS
sinlge-guide 2 (PDS)	GAAGTAACTCGTAATCCTGTACAATAGC	Targeting PDS
sinlge-guide 3 (PDS)	ACAGACATGTCAGCGTACACACTGAGCA	Targeting PDS
multi-guide 1 (PDS)	GTCCAATTTGGGGCATTTTATTGAACAAGATTTAGACCACCCCAAAAATGAAGGGGACTAAAACATCGAAAGCTCGTCAGGGTTTATGAAGTTGATTTAGACCACCCCAAAAATGAAGGGGACTAAAACAGAAGTAACTCGTAATCCTGTACAATAGC	Targeting PDS
multi-guide 2 (PDS)	CCTTTTGACTCAATATGTTCCACAATCGGATTTAGACCACCCCAAAAATGAAGGGGACTAAAACAACAGACATGTCAGCGTACACACTGAGCAGATTTAGACCACCCCAAAAATGAAGGGGACTAAAACAGGGAAAAGCTTCGCTAGTTCCTTCATTG	Targeting PDS
NT-crRNA	CCTTTCGGTACTTCGTCCACAAACACAA	Non-targeting
Multi-g1[mm5,6]	GTCCgcTTTGGGGCATTTTATTGAACAAGATTTAGACCACCCCAAAAATGAAGGGGACTAAAACATCGAgcGCTCGTCAGGGTTTATGAAGTTGATTTAGACCACCCCAAAAATGAAGGGGACTAAAACAGAAGcgACTCGTAATCCTGTACAATAGC	PDS-multiguide with mismatches at 5 and 6 nucleotides
Multi -g1[mm10,11]	GTCCAATTTtaGGCATTTTATTGAACAAGATTTAGACCACCCCAAAAATGAAGGGGACTAAAACATCGAAAGCTatTCAGGGTTTATGAAGTTGATTTAGACCACCCCAAAAATGAAGGGGACTAAAACAGAAGTAACTtaTAATCCTGTACAATAGC	PDS-multiguide with mismatches at 10 and 11 nucleotides
multi-g1[mm21,22]	GTCCAATTTGGGGCATTTTAgcGAACAAGATTTAGACCACCCCAAAAATGAAGGGGACTAAAACATCGAAGCTCGTCAGGGTTTTcgGAAGTTGATTTAGACCACCCCAAAAATGAAGGGGACTAAAACAGAAGTAACTCGTAATCCTGTtgAATAGC	PDS-multiguide with mismatches at 21 and 22 nucleotides
NT-sgRNA	CCTTTCGGTACTTCGTCCACAAACACAACGggaaccattcaaaacagcatagcaagttaaaataaggctagtccgttatcaacttgaaaaagtggcaccgagtcggtgc	Non-targeting contol guide based on Cas9 sgRNA
sgRNA 2	GAAGTAACTCGTAATCCTGTACAATAGCcgggaaccattcaaaacagcatagcaagttaaaataaggctagtccgttatcaacttgaaaaagtggcaccgagtcggtgc	28nt long spacer with Cas9 sgRNA backbone
SgRNA2 [50%mm]	GTACTTAGTGGAATTGCAGAAGATTTGGcgggaaccattcaaaacagcatagcaagttaaaataaggctagtccgttatcaacttgaaaaagtggcaccgagtcggtgc	28nt long spacer with 50% mismatches to the PDS mRNA with Cas9 sgRNA backbone
sgRNA2 [20nt-5’]	TCGTAATCCTGTACAATAGCcgggaaccattcaaaacagcatagcaagttaaaataaggctagtccgttatcaacttgaaaaagtggcaccgagtcggtgc	20nt long spacer from the 5' end of 28nt long spacer in Cas9 sgRNA backbone
sgRNA2 [20nt-3’]	GAAGTAACTCGTAATCCTGTcgggaaccattcaaaacagcatagcaagttaaaataaggctagtccgttatcaacttgaaaaagtggcaccgagtcggtgc	20nt long spacer from the 3' end of 28nt long spacer in Cas9 sgRNA backbone
PDS random m-guide	GCATTGACCACTGATAGCCGGTCCAATTTGGGGCATTTTATTGAACAAGCATTGACCACTGATAGCCGTCGAAAGCTCGTCAGGGTTTATGAAGTTGCATTGACCACTGATAGCCGGAAGTAACTCGTAATCCTGTACAATAGC	PDS multi-guide with random 20nt interveining sequence
PDS stem-loop m-guide	AGATTCTCTTTTACTAACTCATCTGTCCAATTTGGGGCATTTTATTGAACAAAGATTCTCTTTTACTAACTCATCTTCGAAAGCTCGTCAGGGTTTATGAAGTTAGATTCTCTTTTACTAACTCATCTGAAGTAACTCGTAATCCTGTACAATAGCT	PDS multi-guide with Arabidopsis miR170 stem loop as interveining sequence
PDS loop m-guide	TCTCTTTTACTAACTCGTCCAATTTGGGGCATTTTATTGAACAATCTCTTTTACTAACTCTCGAAAGCTCGTCAGGGTTTATGAAGTTTCTCTTTTACTAACTCGAAGTAACTCGTAATCCTGTACAATAGCT	PDS multi-guide with Arabidopsis miR170 loop as interveining sequence
PDS contiguous m-guide	GTCCAATTTGGGGCATTTTATTGAACAATCGAAAGCTCGTCAGGGTTTATGAAGTTGAAGTAACTCGTAATCCTGTACAATAGC	PDS multi-guide without interveining sequence
NT random m-guide	GCATTGACCACTGATAGCCGGCGGTTCCATCTTCCAGCGGATAGAATGGCATTGACCACTGATAGCCGTCCTGAAGGCTCCTCAGAAACAGCTCTTGCATTGACCACTGATAGCCGCCTTTCGGTACTTCGTCCACAAACACAAT	Non targeting multi-guide with random 20nt interveining sequence
NT stem-loop m-guide	AGATTCTCTTTTACTAACTCATCTGCGGTTCCATCTTCCAGCGGATAGAATGAGATTCTCTTTTACTAACTCATCTTCCTGAAGGCTCCTCAGAAACAGCTCTTAGATTCTCTTTTACTAACTCATCTCCTTTCGGTACTTCGTCCACAAACACAAT	Non targeting multi-guide with Arabidopsis miR170 stem loop as interveining sequence
NT loop m-guide	TCTCTTTTACTAACTCGCGGTTCCATCTTCCAGCGGATAGAATGTCTCTTTTACTAACTCTCCTGAAGGCTCCTCAGAAACAGCTCTTTCTCTTTTACTAACTCCCTTTCGGTACTTCGTCCACAAACACAAT	Non targeting multi-guide with Arabidopsis miR170 loop as interveining sequence
NT contiguous m-guide	GCGGTTCCATCTTCCAGCGGATAGAATGTCCTGAAGGCTCCTCAGAAACAGCTCTTCCTTTCGGTACTTCGTCCACAAACACAAT	Non targeting multi-guide without interveining sequence

## Sheet: Table S5
Table S5: crRNA sequences for targeting of tomato PDS
Name of crRNA	Sequence (5’-3’)	Purpose
SlPDS-Array	TAAGCTGAACTACCTTGGACTCTCAAGTGATTTAGACCACCCCAAAAATGAAGGGGACTAAAACATTGAAAGTTCGTCAGGGTTTATAAAGTTGATTTAGACACCCCAAAAATGAAGGGGACTAAAACACAAGTAACTCATAATCCTGTACAATAGCTTTT	Targeting tomato PDS
NS-crRNA	CCTTTCGGTACTTCGTCCACAAACACAA	Non-targeting control

## Sheet: Table S6
Table S6: Oligo sequences used in this study
Oligo name	Sequence (5’-3’)	Purpose
PDS3for	GGACTGGATGAGAAAGCAAGGTGT	qRT-PCR of PDS
PDS3rev	ATCGAAAGCTCGTCAGGGTTTATG	qRT-PCR of PDS
EF1a-FP	AGCTTTACCTCCCAAGTCATC	qRT-PCR of EF1a
EF1a-RP	AGAACGCCTGTCAATCTTGG	qRT-PCR of EF1a
qPCR-CP-FP	GAAGGAGAAGAAGGAGAGAGAGA	qRT-PCR of TuMV-CP
qPCR-CP-RP	CAGAGGTTCCAGCGTTTACTT	qRT-PCR of TuMV-CP
qPCR-P1-FP	TGAGGACGAGAAGGTTGTAATG	qRT-PCR of TuMV-P1
qPCR-P1-RP	ATTGGTTGCTGCGCTCTA	qRT-PCR of TuMV-P1
AtEF1α FP	CCGAACAAGGAACAAGTGAAAG	qRT-PCR of EF1α
AtEF1α RP	GTCCTCATCTTCAATGCCAGTA	qRT-PCR of EF1α
AtTTG1 qPCR FP	CGCCTCAGAGCTGTAAACATA	qRT-PCR of TTG1
AtTTG1 qPCR RP	CTCCGAACCAGCCGAATAAA	qRT-PCR of TTG1
PDS-Probe-FP	GGTCACAAACCGATATTGCTGGAGG	PDS northern
PDS-Probe-RP	ACAGACATGTCAGCGTACACACTGAGCA	PDS northern
Lbu-Probe-FP	GCTGAAAATATTTAGGCAGTTGAACTC	Lbu northern
Lbu-Probe-RP	GGAACCCTTTAAGTTCGTCAGCT	Lbu northern
LbuCas13a FP	GTTCGGGATTATGCGAAAGTGACC	Lbu RT-PCR in Arabidopsis
LbuCas13a RP	ACGGAAAACCTCCAGTTCCTCGC	Lbu RT-PCR in Arabidopsis
MluI-PCR8-RP	GACTAGCGAATTCAATTCGAGCATCTTGTTCTGG	Amplification of PEBV-crRNA Cassette
EcoRI-PEBV-FP	CAGTACAACGCGTCTGGGTCGAATTCGCC	Amplification of PEBV-crRNA Cassette

## Sheet: Table S7
Table S7: Probe sequences for Nano-counting
Probe name	Probe A (5’-3’)	Probe B (5’-3’)	Purpose
Tumv-CP	CGTGTATAGGATTAGATGATCGAGGTTTAGAGCCACTCTTTTCTCGTATCCAACAGCCACTTTTTTTCCAAATTTTGCAAGAGCC	CGAAAGCCATGACCTCCGATCACTCCGCGTTGAACGTGTGTTGGATAGATCCGTCTGCTCCGG	For TuMV quantification
Tumv-HCpro	CGAAAGGACTTCAGTGAACCCTTCTCAATGTTCTCGGTTCTGTTCTTCAGCACCGTGTGGACGGCAACTCAGAGATAACGCATAT	CGAAAGCCATGACCTCCGATCACTCTGTCACACATTAGTGTTGGGTTGATGTGCGCTTTCTGGGAAATCTTGTTG	For TuMV quantification
LbuCas13a	CGCAGTTACGCACATAGGTGTCCAGCTTGTTTAACAGCTTATTTTCGATACATCCTCTTCTTTTCTTGGTGTTGAGAAGATGCTC	CGAAAGCCATGACCTCCGATCACTCGAAGTCTGAAGTGGCTATCTCCCCGTCTTGCAAATAATAGTTGTACTTGC	For LbuCas13a quantification
NbPDS	TTGGGTAAGCCCCAAAGAATATGTGCAACCCAGTCTCGTACCAATCTCCACAAAGACGCCTATCTTCCAGTTTGATCGGGAAACT	CGAAAGCCATGACCTCCGATCACTCCCACTGCAACCGATCGTTAATCCCTAGTTCTCCAAACAGGTTCTGCATAT	For PDS quantification
NbEIF1a	CAGGGACGGTTCCAATGCCACCAATCTTGTAAACATCCTGAAGTGGAAGACCAATTTGGTTTTACTCCCCTCGATTATGCGGAGT	CGAAAGCCATGACCTCCGATCACTCACCAGGCTTGAGCACACCAGTCTCCACACGACCAA	Internal control
NbRPL23A	TCCCATCAGGCCTAATCAAGGTATTGACTTTCTTTGTCTGGATGCGAACCTAACTCCTCGCTACATTCCTATTGTTTTC	CGAAAGCCATGACCTCCGATCACTCAACGTCCAATGCATCGTAGTCAGGAGTCAACCTCACATATGCTTTCTTCG	Internal control
NbPP2aa2	CTTGCCAAGTGCAGCACAACCCTCAACAGCTAATAAACGTACAGAATCCTCAGATAAGGTTGTTATTGTGGAGGATGTTACTACA	CGAAAGCCATGACCTCCGATCACTCTTGACAATGACAGGCAGGATGTGTGCAACACAATCCTGTGGCTCCAACAG	Internal control

## Sheet: Table S8
Table S8: crRNA sequences for targeting of Arabidopsis TTG1
Name of crRNA	Sequence (5’-3’)	Purpose
AtTTG1 s-guide 1	TAACGAATCTGGAGCTGAATTATCCATG	Targeting TTG1
AtTTG1 s-guide 2	CTACAAGTTCCGAGACGTTTCGGCTCTA	Targeting TTG1
AtTTG1 s-guide 1	AGGAGCTGCATTTTGTTAGCAAAAGCAA	Targeting TTG1
TTG1 m-guide	TAACGAATCTGGAGCTGAATTATCCATGGATTTAGACCACCCCAAAAATGAAGGGGACTAAAACACTACAAGTTCCGAGACGTTTCGGCTCTAGATTTAGACCACCCCAAAAATGAAGGGGACTAAAACAAGGAGCTGCATTTTGTTAGCAAAAGCAATTTT	Targeting TTG1
TuMV m-guide	GTTTCTGCCTTTGCCTCTTACCTTTCGCGATTTAGACCACCCCAAAAATGAAGGGGACTAAAACACTGGGAAATCTTGTTGCGAAAGGACTTCGATTTAGACCACCCCAAAAATGAAGGGGACTAAAACATTGTGTTTGCTTTAATCGTTTTGTGTATTTTTTT	Non-targeting control
